# Supplementary material for: Structural, Spectroscopic, Electric and Magnetic Properties of New Trigonal K5FeHf(MoO4)6 Orthomolybdate
Source: Molecules. 2023 Feb 8;28(4):1629. doi: 10.3390/molecules28041629 (PMC9961824; doi:10.3390/molecules28041629)
Supplement: Supplementary file 1 [file molecules-28-01629-s001.zip]

Archive with 1 entries (1 files):
- molecules-2157225-supplementary.pdf
